# Supplementary material for: Overexpression of BvKUP13 from sugar beet increased salt tolerance in transgenic Arabidopsis thaliana
Source: Front Plant Sci. 2026 Feb 23;17:1736699. doi: 10.3389/fpls.2026.1736699 (PMC12970625; doi:10.3389/fpls.2026.1736699)
Supplement: Supplementary file 1 [file DataSheet1.zip]

Archive with 4 entries (3 files):
- Supplement-Wang-Experimental Data/
- Supplement-Wang-Experimental Data/fig4.4B.docx
- Supplement-Wang-Experimental Data/Phylogenetic tree sequence.docx
- Supplement-Wang-Experimental Data/Data.xlsx
