# Supplementary material for: Overexpression of BvKUP13 from sugar beet increased salt tolerance in transgenic Arabidopsis thaliana
Source: Front Plant Sci. 2026 Feb 23;17:1736699. doi: 10.3389/fpls.2026.1736699 (PMC12970625; doi:10.3389/fpls.2026.1736699)
Supplement: Supplementary file 1 [file DataSheet1.zip › Supplement-Wang-Experimental Data/Data.xlsx]

## Sheet: Sheet1
germination ratio					average	stdev
0	WT	1	0.965517	0.982142	0.982553	0.0172451
	O3	0.98	0.967742	0.966667	0.97147	0.00740715
	O5	0.98181	0.97242	0.986815	0.980348	0.00730753
	O9	0.970837	1	0.977273	0.982703	0.0153213
50	WT	0.851852	0.861602	0.888888	0.867447	0.0191975
	O3	0.933035	0.942529	0.939024	0.938196	0.00480075
	O5	0.938272	0.908257	0.914894	0.920474	0.0157664
	O9	0.925218	0.866667	0.89899	0.896958	0.0293284
	WT	0.484848	0.533333	0.588223	0.535468	0.0517203
100	O3	0.865212	0.84058	0.800637	0.835476	0.0325885
	O5	0.840283	0.80198	0.784314	0.808859	0.0286114
	O9	0.835949	0.851852	0.752577	0.813459	0.053322
survival ratio					average	stdev
0	WT	0.944444	0.965517	0.982142	0.964035	0.0188925
	O3	0.955556	0.945897	0.970837	0.95743	0.012575
	O5	0.973333	0.97242	0.955556	0.967103	0.0100105
	O9	0.986815	0.945897	0.978261	0.970324	0.0215825
50	WT	0.634286	0.609697	0.59375	0.612578	0.0204208
	O3	0.866087	0.884615	0.889091	0.879931	0.0121964
	O5	0.878788	0.886364	0.906977	0.890709	0.0145883
	O9	0.881064	0.863636	0.883333	0.876011	0.0107768
	WT	0.325	0.3	0.266667	0.297222	0.0292657
100	O3	0.771429	0.746032	0.844828	0.787429	0.0513047
	O5	0.72093	0.805556	0.833333	0.786606	0.0585484
	O9	0.71875	0.629032	0.852941	0.733574	0.112688
Root length					average	stdev
0	WT	9	9.5	8.9	9.13333	0.321455
	O3	9.6	9.8	8.9	9.43333	0.472582
	O5	8.9	9.5	9	9.13333	0.321455
	O9	8.8	9.8	9.3	9.3	0.5
75	WT	5.7	6.2	6.3	6.06667	0.321455
	O3	8	6.9	7.5	7.46667	0.550757
	O5	8.3	7.3	7	7.53333	0.680686
	O9	6.4	7.1	6.8	6.76667	0.351188
150	WT	3.4	3	3.2	3.2	0.2
	O3	5	4.8	4.6	4.8	0.2
	O5	4.5	4.8	4.7	4.66667	0.152753
	O9	5.6	4.3	4.5	4.8	0.7
Fresh weight
						average	stdev
0mM	WT	0.3232	0.358	0.3337	0.3493	0.34105	0.0155779
	O3	0.3224	0.3495	0.3101	0.3298	0.32795	0.016505
	O5	0.3404	0.3704	0.3673	0.3153	0.34835	0.0258251
	O9	0.3384	0.3634	0.3353	0.3165	0.3384	0.0192719
100mM	WT	0.2058	0.2302	0.1631	0.1673	0.1916	0.0321161
	O3	0.2624	0.2805	0.2489	0.2328	0.25615	0.0202466
	O5	0.3384	0.2334	0.2539	0.3165	0.28555	0.0499078
	O9	0.2643	0.2957	0.2613	0.2749	0.27405	0.0155678
200mM	WT	0.1076	0.1497	0.1194	0.1274	0.126025	0.0177554
	O3	0.1655	0.1722	0.1992	0.1884	0.181325	0.0153109
	O5	0.1593	0.2094	0.1978	0.1774	0.185975	0.0221634
	O9	0.1755	0.1642	0.1921	0.2184	0.18755	0.0235432
Dry weight		Three sample mixtures			average	Individual plant			average	stdev
0	WT	0.10954	0.09805	0.10074	0.102777	0.0365133	0.0326833	0.03358	0.0342589	0.00200322
	OE3	0.11397	0.10083	0.11187	0.10889	0.03799	0.03361	0.03729	0.0362967	0.0023529
	OE5	0.10138	0.096966	0.10177	0.100039	0.03311	0.0390933	0.0350833	0.0357622	0.00304889
	OE9	0.1109	0.10894	0.10049	0.106777	0.0369667	0.0363133	0.0334967	0.0355922	0.00184397
100	WT	0.078011	0.07921	0.076647	0.077956	0.0260037	0.0264033	0.025549	0.0259853	0.000427462
	OE3	0.098314	0.11339	0.10769	0.106465	0.0327713	0.0377967	0.0358967	0.0354882	0.00253744
	OE5	0.09933	0.11728	0.10525	0.107287	0.0337933	0.032322	0.0339233	0.0333462	0.000889381
	OE9	0.1038	0.09949	0.10891	0.104067	0.0346	0.0331633	0.0363033	0.0346889	0.00157189
200mM	WT	0.04408	0.05077	0.04887	0.0479067	0.0146933	0.0169233	0.01629	0.0159689	0.00114916
	OE3	0.078014	0.075383	0.080414	0.077937	0.0260047	0.0251277	0.0268047	0.025979	0.000838795
	OE5	0.088067	0.08292	0.0806511	0.0838794	0.0293557	0.02764	0.0268837	0.0279598	0.00126663
	OE9	0.08721	0.08816	0.09022	0.08853	0.02907	0.0293867	0.0300733	0.02951	0.000512911
chlorophyll content (SPAD)											average	stdev
0	WT	28.9	32	31	29	32.8	32.7	30.3	29.8	28.5	30.5556	1.65613
	O3	29.1	28.9	29	31.1	30.2	30	31.1	29.1	27.9	29.6	1.07587
	O5	31.6	29.9	29.7	33.9	30.5	27.5	33.4	33.2	29.8	31.0556	2.12668
	O9	31.8	31.1	30.9	30	29.8	28.9	30.9	30.7	28.2	30.2556	1.14358
100	WT	24.1	23.6	23.1	22.2	26.2	25.1	22.9	21.7	24.1	23.6667	1.40446
	O3	29.2	30.5	27.4	26.2	26.6	27.4	28.2	28	27.6	27.9	1.30958
	O5	26.8	28.9	26.1	26.3	29.2	27.8	27.7	28.6	27.3	27.6333	1.1158
	O9	27.4	27.9	28.1	24.9	31.7	31.1	29.5	29.9	27	28.6111	2.14444
200	WT	14.5	14.6	14.8	14.9	15.1	15.6	16.5	17.3	17.5	15.6444	1.16631
	O3	24.8	25.7	24.6	24.3	24.4	25	21.5	22.9	23.2	24.0444	1.2856
	O5	24.1	25.9	23.1	22.2	26.2	25.1	22.9	21.7	24.1	23.9222	1.58806
	O9	24.2	23.8	26	26.1	25.3	25.3	22.6	27.7	24.8	25.0889	1.47855
Fv/Fm								average	stdev
	WT	0mM	0.869	0.829	0.831	0.854		0.84575	0.0192072
		100mM	0.687	0.719	0.775	0.774		0.73875	0.0433003
		200mM	0.554	0.524	0.664	0.457		0.54975	0.0862878
	OE3	0mM	0.869	0.847	0.842	0.847		0.85125	0.0120658
		100mM	0.809	0.818	0.815	0.818		0.815	0.00424264
		200mM	0.739	0.7	0.725	0.695		0.706667	0.0208227
	OE5	0mM	0.832	0.85	0.828	0.853		0.84075	0.0125797
		100mM	0.824	0.806	0.8	0.793		0.799667	0.0132759
		200mM	0.764	0.75	0.721	0.759		0.7485	0.0192267
	OE9	0mM	0.833	0.847	0.847	0.852		0.84475	0.00818026
		100mM	0.819	0.827	0.813	0.793		0.813	0.0145144
		200mM	0.729	0.736	0.755	0.719		0.73475	0.0151959
K+ concentration in root		0mM			average	stdev
	WT	29.9696	33.4513	34.2238	32.5482	2.2663
	O3	28.3918	30.6981	29.9696	29.6865	1.1789
	O5	33.4513	34.2238	32.4565	33.3772	0.885977
	O9	31.264	32.4565	35.4105	33.0437	2.13474
		200mM
	WT	9.89504	10.0036	10.1977	10.0321	0.153321
	O3	17.055	20.868	19.5043	19.1424	1.93206
	O5	20.0891	22.6566	21.1087	21.2848	1.29279
	O9	18.7354	19.0826	21.0692	19.6291	1.25921
		钠
Na+ concentration in root		0			average	stdev
	WT	6.50905	8.73811	7.40994	7.55237	1.12133
	KUP3	7.24603	7.17026	7.93863	7.45164	0.423444
	KUP5	6.92732	6.8938	7.40994	7.07702	0.288802
	KUP9	7.11563	7.93863	7.24603	7.43343	0.44235
		200mM
	WT	19.6236	21.0692	21.1087	20.6005	0.846234
	KUP3	30.6847	29.8005	28.1848	29.5567	1.26765
	KUP5	34.6482	30.1582	29.9696	31.592	2.64844
	KUP9	28.1848	29.1345	32.4565	29.9253	2.24292
Na+/K+ in root		0mM			average	stdev
.	WT	0.217188	0.261218	0.216514	0.23164	0.0256176
	KUP3	0.255215	0.233574	0.264889	0.251226	0.0160344
	KUP5	0.207087	0.201433	0.228304	0.212274	0.0141667
	KUP9	0.227598	0.244593	0.204629	0.225607	0.0200563
		200mM				#DIV/0!
	WT	1.98318	2.10615	2.06995	2.05309	0.0631965
	KUP3	1.79916	1.42805	1.44506	1.55742	0.209524
	KUP5	1.72473	1.3311	1.41978	1.49187	0.206481
	KUP9	1.50436	1.52675	1.54047	1.52386	0.0182256
Na+ concentration in leaf		0mM			average	stdev
	WT	15.6833	14.9655	14.8023	15.1504	0.468681
	KUP3	7.93863	7.11563	7.17026	7.40817	0.460202
	KUP5	13.8098	12.5963	13.2191	13.2084	0.606857
	KUP9	16.5178	15.829	13.6078	15.3182	1.52078
		200mM				#DIV/0!
	WT	35.4105	34.6482	32.4565	34.1718	1.53359
	KUP3	22.6044	22.9065	20.6323	22.0477	1.2351
	KUP5	26.2559	26.2845	29.5276	27.356	1.88071
	KUP9	22.6566	21.1087	21.0344	21.5999	0.915872
K+ concentration in leaf		0mM			average	stdev
	WT	16.9581	18.8559	19.5043	18.4395	1.32317
	KUP3	18.8959	19.9344	20.868	19.8994	0.98652
	KUP5	21.4349	19.2035	19.4835	20.0406	1.21556
	KUP9	24.8389	19.0826	19.3638	21.0951	3.24528
		200mM
	WT	12.8985	12.3801	14.8023	13.3603	1.27544
	KUP3	16.0379	13.7931	12.737	14.1894	1.68573
	KUP5	13.4126	17.9348	16.2936	15.8803	2.28923
	KUP9	13.1177	17.6093	15.9056	15.5442	2.26752
Na+/K+ in leaf		0mM			average	stdev
	WT	0.924824	0.793678	0.758927	0.82581	0.0874919
	KUP3	0.420126	0.356952	0.343602	0.37356	0.040876
	KUP5	0.644268	0.655935	0.678478	0.659561	0.0173906
	KUP9	0.664998	0.829499	0.702744	0.732413	0.0861707
		200mM
	WT	2.74533	2.7987	2.19266	2.5789	0.335554
	KUP3	1.40944	1.66072	1.61986	1.56334	0.134839
	KUP5	1.95755	1.46556	1.81222	1.74511	0.252768
	KUP9	1.72718	1.19872	1.32245	1.41612	0.2764
SOD activity							average
	WT 0	66.7913	58.3891	65.412	56.4666	61.7648	5.10013	a
	KUP3 0	66.2178	61.6553	63.4545	59.7632	62.7727	2.74708	a
	KUP5 0	58.0009	64.7659	55.9718	55.8761	58.6537	4.191	a
	KUP9 0	56.5933	48.2013	53.73	62.4248	55.2373	5.92384	a
	WT 100	76.1883	70.9193	83.3149	75.5751	76.4994	5.11664	b
	KUP3 100	104.729	109.12	107.105	104.117	106.268	2.29724	a
	KUP5 100	113.625	97.1453	114.733	110.869	109.093	8.12915	a
	KUP9 100	97.6179	102.364	93.6047	119.016	103.151	11.1662	a
	WT 200	78.1634	87.0385	73.423	83.896	80.6302	6.04872	c
	KUP3 200	130.932	141.96	128.927	140.008	135.457	6.48419	a
	KUP5 200	117.796	127.001	114.852	122.987	120.659	5.40226	b
	KUP9 200	123.03	138.626	149.452	136.293	136.85	10.8516	a
POD activity					average	stdev
	WT 0	0.5205	0.5446	0.5719	0.545667	0.0257166	b
	KUP3 0	0.6143	0.6251	0.5836	0.607667	0.0215305	ab
	KUP5 0	0.6968	0.6432	0.5517	0.630567	0.0733703	a
	KUP9 0	0.6528	0.6816	0.7132	0.682533	0.0302108	a
	WT 100	0.8051	0.813	0.8327	0.816933	0.0142142	b
	KUP3 100	0.9899	0.9062	0.898	0.931367	0.0508569	ab
	KUP5 100	0.9774	1.2541	1.0701	1.10053	0.140838	a
	KUP9 100	1.0734	1.162	0.9436	1.05967	0.109846	a
	WT 200	1.2818	1.3837	1.4011	1.35553	0.0644449	b
	KUP3 200	1.4153	1.4833	1.3487	1.41577	0.0673012	ab
	KUP5 200	1.5977	1.7456	1.4496	1.59763	0.148	a
	KUP9 200	1.5424	1.5529	1.3832	1.49283	0.0950903	ab
CAT activity						average	stdev
	WT 0	0.619962	0.853835	0.652934	0.746896	0.718407	0.105088	c
	KUP3 0	0.926324	0.921934	0.918819	0.914429	0.920377	0.00501986	a
	KUP5 0	0.807238	0.800016	0.784865	0.813752	0.801468	0.0124091	bc
	KUP9 0	0.839492	0.921084	0.796714	0.824341	0.845408	0.0534689	ab
	WT 100	0.911597	0.901685	0.900411	0.897579	0.902818	0.00609905	c
	KUP3 100	1.15996	1.18163	1.17129	1.13108	1.16099	0.0218166	a
	KUP5 100	1.03111	1.03139	1.04272	1.03989	1.03628	0.00591954	b
	KUP9 100	1.03068	1.0321	1.08789	1.06268	1.05334	0.0273585	b
	WT 200	1.34716	1.33031	1.34022	1.33456	1.33806	0.00729906	c
	KUP3 200	1.7578	1.73528	1.73132	1.71164	1.73401	0.0189326	a
	KUP5 200	1.4872	1.4821	1.50618	1.48697	1.49061	0.0106389	b
	KUP9 200	1.59286	1.49338	1.48904	1.5372	1.52812	0.0483338	b
H2O2 content						average	stdev
	WT 0	0.152766	0.198723	0.159787	0.167872	0.169787	0.0202542	a
	KUP3 0	0.187872	0.157234	0.153404	0.146808	0.16133	0.0182114	a
	KUP5 0	0.172979	0.178085	0.151915	0.193617	0.174149	0.0172261	a
	KUP9 0	0.149362	0.154255	0.158936	0.160574	0.155782	0.00504868	a
	WT 100	0.253191	0.284043	0.261915	0.27234	0.267872	0.0133224	a
	KUP3 100	0.230638	0.236596	0.235532	0.234894	0.234415	0.0026138	b
	KUP5 100	0.247872	0.238085	0.211915	0.195957	0.223457	0.0238015	b
	KUP9 100	0.229575	0.205532	0.210851	0.235532	0.220372	0.0144382	b
	WT 200	0.366808	0.354043	0.346596	0.333617	0.350266	0.0138874	a
	KUP3 200	0.30766	0.337234	0.305745	0.29766	0.312074	0.0173239	b
	KUP5 200	0.319787	0.300638	0.330638	0.329149	0.320053	0.0138056	b
	KUP9 200	0.250851	0.245319	0.254043	0.279574	0.257447	0.0151856	c
O2- content						average	stdev
	WT 0	149.84	159.86	151.7	144.8	151.55	6.26006	a
	KUP3 0	161.06	157.72	154.89	144.5	154.543	7.15418	a
	KUP5 0	160.28	158.7	162.53	167.69	162.3	3.92196	a
	KUP9 0	166.46	165.742	149.15	155.39	159.186	8.38708	a
	WT 100	229.35	214.43	223.2	209.92	219.225	5.21173	a
	KUP9 100	203.61	207.96	186.87	196.87	198.828	9.18492	b
	KUP5 100	189.17	186.96	210.33	221.36	169.022	8.71572	c
	KUP3 100	169.74	173.43	161.54	171.38	201.955	16.6833	b
	WT 200	305.45	315.54	295.61	307.5	306.025	2.39946	a
	KUP3 200	249.28	250.1	263.63	263.22	256.557	7.93873	c
	KUP5 200	279.68	266.89	282.22	287.46	279.062	8.73763	b
	KUP9 200	209.51	207.05	205.41	210.74	208.177	8.1958	d
Proline content						average	stdev
	WT 0	25.7098	24.7661	35.8739	37.5972	30.9867	6.68642	a
	KUP3 0	37.5674	32.7259	34.0799	33.4029	34.444	2.15439	a
	KUP5 0	35.0278	26.7101	33.0994	29.9047	31.1855	3.65588	a
	KUP9 0	24.4981	22.8674	23.0468	22.9571	23.3423	0.773988	b
	WT 100	85.0278	86.7101	83.0994	84.9047	84.9355	1.47532	d
	KUP9 100	98.5677	90.1566	90.4028	90.2797	92.3517	4.14525	c
	KUP5 100	169.344	168.442	173.489	170.965	170.56	2.21393	a
	KUP3 100	149.199	149.527	141.075	145.301	146.275	3.96294	b
	WT 200	109.974	106.774	109.605	108.189	108.635	1.46021	d
	KUP3 200	156.215	168.319	158.102	163.21	161.462	5.44341	c
	KUP5 200	223.463	239.301	233.68	236.49	233.233	6.90594	a
	KUP9 200	187.603	200.322	209.636	204.979	200.635	9.48372	b
soluble sugar						average	stdev
	WT 0	0.672849	0.719084	0.717996	0.559167	0.667274	0.0752225	b
	KUP3 0	0.939106	0.906095	0.841611	0.919797	0.901652	0.0422559	a
	KUP5 0	0.944274	0.998667	0.991324	0.812097	0.936591	0.0864233	a
	KUP9 0	0.894504	0.884441	0.938018	0.787892	0.876214	0.0633055	a
	WT 100	1.12323	1.07074	1.11344	1.06095	1.09209	0.0308277	c
	KUP3 100	1.75012	1.82463	1.83415	1.64771	1.76415	0.086246	a
	KUP5 100	1.75691	1.94974	1.96687	1.65221	1.83143	0.15277	a
	KUP9 100	1.4058	1.39411	1.39275	1.24181	1.35862	0.0780937	b
	WT 200	1.30485	1.26217	1.29924	1.32821	1.29861	0.0273465	d
	KUP3 200	1.81539	1.83171	1.90133	1.62882	1.79431	0.116453	c
	KUP5 200	3.22639	3.35176	3.48911	2.86954	3.2342	0.265731	a
	KUP9 200	2.89619	2.72349	2.77081	2.68025	2.76768	0.0933128	b
soluble protein								average	stdev
	WT 0	0.322721	0.403974	0.324937	0.53324	0.316812	0.396587	0.383045	0.0831651	a
	KUP3 0	0.341188	0.286527	0.442384	0.471931	0.284311	0.342665	0.361501	0.0788464	a
	KUP5 0	0.384769	0.381814	0.374428	0.371473	0.366302	0.369257	0.374674	0.00724742	a
	KUP9 0	0.426873	0.364825	0.350052	0.410622	0.358916	0.673585	0.430812	0.122807	a
	WT 100	0.491136	0.506648	0.477101	0.505909	0.512557	0.510341	0.500616	0.0137432	c
	KUP3 100	0.622721	0.503974	0.524937	0.63324	0.516812	0.596587	0.566379	0.0576646	b
	KUP5 100	0.601935	0.545339	0.614564	0.548227	0.595287	0.545339	0.575115	0.0321828	b
	KUP9 100	0.880411	0.867853	0.816886	0.832398	0.805067	0.827966	0.83843	0.0295	a
	WT 200	0.718289	0.66187	0.696129	0.666022	0.724937	0.658916	0.687694	0.0295264	c
	KUP3 200	1.40929	1.3177	1.3044	1.3635	1.30662	1.33395	1.33924	0.0406584	a
	KUP5 200	1.35094	1.40191	1.39378	1.40191	1.39526	1.39969	1.39058	0.0197136	a
	KUP9 200	1.08354	0.921776	1.054	1.12048	0.907003	1.0407	1.02125	0.0873205	b
MDA						average	stdev
	WT 0	24.1927	26.0015	27.9395	24.716	25.7124	1.66792	a
	KUP3 0	21.5092	18.7017	20.6694	23.2818	21.0405	1.90182	b
	KUP5 0	18.2779	20.827	16.0208	20.1383	18.816	2.15215	b
	KUP9 0	17.9265	18.5079	18.7986	20.6074	18.9601	1.1565	b
	WT 100	39.1799	42.3453	43.1528	46.9319	42.9025	3.18679	a
	KUP3 100	27.9395	28.8762	29.3607	29.7806	28.9892	0.791405	b
	KUP5 100	22.5454	20.7366	22.1255	22.287	21.9236	0.810026	d
	KUP9 100	26.0015	27.9395	25.0971	25.3878	26.1065	1.27884	c
	WT 200	49.2575	51.2924	50.388	50.6464	50.3961	0.849015	a
	KUP3 200	48.3923	47.158	47.1257	47.804	47.62	0.60224	b
	KUP5 200	36.0145	36.6928	38.437	37.5649	37.1773	1.0526	d
	KUP9 200	41.5055	44.9616	42.636	42.3453	42.8621	1.47947	c
varying expression levels among different lines
				average	stdev
WT	0.926453	1.0292	1.04876	1.00147	0.0656998	d
OE3	13.1682	14.4915	14.3563	14.0053	0.728135	a
OE5	9.70301	11.6562	10.1275	10.4955	1.02728	b
OE9	5.94785	6.65857	6.07473	6.22705	0.379054	c
NaCl concentration-dependent expression of BvKUPI3 in leaves treated with 0–800 mM NaCl for 7 days.
0 mM	0.936533	1.01191	1.0552	1.00121	0.0600514	d
200 mM	0.955249	0.83611	0.883165	0.891508	0.0600061	d
400 mM	1.76195	1.6437	1.81246	1.73937	0.0866185	c
600 mM	3.4098	3.6099	3.53273	3.51748	0.10092	a
800 mM	2.23849	2.15781	1.99263	2.12964	0.125331	b
NaCl concentration-dependent expression of BvKUPI3 in and roots treated with 0–800 mM NaCl for 7 days.
				average	stdev
0mM	1.09682	1.02337	0.890899	1.0037	0.0852124	c
200mM	1.04488	0.866537	0.928731	0.946715	0.0739092	c
400mM	1.75727	1.55114	1.74513	1.68451	0.094436	b
600mM	2.33486	2.77663	2.50244	2.53797	0.182094	a
800mM	0.854607	0.915945	0.814131	0.861561	0.0418553	c
Time-course expression of BvKUPI3 in and roots under 600 mM NaCl stress over 48 h
				average	stdev
0h	1.05935	0.999231	0.944703	1.00109	0.0573456	1	hi
2h	0.831657	0.906241	0.809643	0.849181	0.0506271	2	i
4h	0.211332	0.303121	0.31873	0.277727	0.0580276	3	j
6h	0.95555	0.803836	0.923606	0.894331	0.0799816	4	i
8h	0.628516	0.774346	0.722087	0.708316	0.0738838	5	i
10h	1.55568	1.58708	1.4929	1.54522	0.0479557	6	f
12h	4.94414	4.72596	5.03487	4.90165	0.158774	7	b
14h	1.43045	1.35179	1.38146	1.3879	0.039721	8	fg
16h	1.55248	1.73323	1.54291	1.60954	0.107228	9	f
18h	2.60483	2.53259	2.56019	2.56587	0.0364514	10	d
20h	5.53261	5.52081	5.75502	5.60281	0.131945	11	a
22h	2.61215	1.91265	1.81595	2.11358	0.434469	12	e
24h	4.03157	3.62559	3.92732	3.86149	0.21084	13	c
36h	2.83168	3.00361	2.68576	2.84035	0.159101	14	d
48h	1.37996	1.14885	1.13865	1.22249	0.136469	15	gh
Tissue-specific expression of BvKUPI3 in roots (R), petioles (P), and leaves (L) of sugar beet.
				average	stdev
R	0.850729	1.23339	0.953035	1.01238	0.198114
P	1.93059	2.27532	2.32884	2.17825	0.216144
L	3.7492	3.87245	3.64731	3.75632	0.112741
Time-course expression of BvKUPI3 in leaves under 600 mM NaCl stress over 48 h
				average	stdev
0	1.06217	0.95815	0.982593	1.00097	0.0543894
2	1.36953	1.19796	1.34135	1.30294	0.0920067
4	1.60421	1.58691	1.54856	1.57989	0.0284803
6	2.95442	2.88565	2.99591	2.94532	0.0556886
8	1.26329	1.18958	1.30031	1.25106	0.0563699
10	1.53012	1.50919	1.45107	1.49679	0.0409574
12	1.54676	1.78591	1.59633	1.643	0.126219
14	2.26128	1.88644	1.86879	2.0055	0.221687
16	5.3501	4.99834	5.60782	5.31875	0.305949
18	2.72502	2.78007	2.40507	2.63672	0.202497
20	1.30484	1.42532	1.45858	1.39625	0.0808859
22	1.60765	1.49638	1.51949	1.54117	0.0587175
24	1.68009	1.85892	1.84058	1.7932	0.0983803
48	1.18406	1.18025	0.9764	1.11357	0.118808
